# Supplementary material for: Exploring the utility of social-ecological and entomological risk factors for dengue infection as surveillance indicators in the dengue hyper-endemic city of Machala, Ecuador
Source: PLoS Negl Trop Dis. 2021 Mar 19;15(3):e0009257. doi: 10.1371/journal.pntd.0009257 (PMC8011822; doi:10.1371/journal.pntd.0009257)
Supplement: S1 Data — (XLSX) [file pntd.0009257.s002.xlsx]

## Sheet: Sheet1
Cluster	House	Month	Year	Female Ae. aegypti Presence
1	1	1	2014	0
1	2	1	2014	0
1	3	1	2014	0
1	4	1	2014	0
1	5	1	2014	0
2	1	2	2014	0
2	2	2	2014	0
2	3	2	2014	1
2	4	2	2014	1
2	5	2	2014	0
3	1	3	2014	1
3	2	3	2014	0
3	3	3	2014	0
3	4	3	2014	1
3	5	3	2014	1
4	1	4	2014	1
4	2	4	2014	0
4	3	4	2014	0
4	4	4	2014	0
4	5	4	2014	1
5	1	4	2014	1
5	2	4	2014	0
5	3	4	2014	0
5	4	4	2014	0
5	5	4	2014	0
6	1	4	2014	0
6	2	4	2014	0
6	3	4	2014	0
6	4	4	2014	0
6	5	4	2014	0
7	1	4	2014	1
7	2	4	2014	0
7	3	4	2014	0
7	4	4	2014	0
7	5	4	2014	0
8	1	4	2014	0
8	2	4	2014	1
8	3	4	2014	0
8	4	4	2014	0
8	5	4	2014	0
9	1	4	2014	1
9	2	4	2014	1
9	3	4	2014	0
9	4	4	2014	1
9	5	4	2014	0
10	1	4	2014	0
10	2	4	2014	1
10	3	4	2014	0
10	4	4	2014	0
10	5	4	2014	1
11	1	5	2014	0
11	2	5	2014	0
11	3	5	2014	0
11	4	5	2014	1
11	5	5	2014	1
12	1	5	2014	0
12	2	5	2014	1
12	3	5	2014	0
12	4	5	2014	1
12	5	5	2014	1
13	1	5	2014	0
13	2	5	2014	0
13	3	5	2014	0
13	4	5	2014	1
13	5	5	2014	0
14	1	5	2014	1
14	2	5	2014	0
14	3	5	2014	1
14	4	5	2014	1
14	5	5	2014	1
15	1	5	2014	0
15	2	5	2014	1
15	3	5	2014	1
15	4	5	2014	0
15	5	5	2014	0
16	1	6	2014	0
16	2	6	2014	1
16	3	6	2014	1
16	4	6	2014	1
16	5	6	2014	0
17	1	5	2014	1
17	2	5	2014	1
17	3	5	2014	1
17	4	5	2014	1
17	5	5	2014	1
18	1	5	2014	1
18	2	5	2014	1
18	3	5	2014	0
18	4	5	2014	0
18	5	5	2014	1
19	1	6	2014	1
19	2	6	2014	0
19	3	6	2014	0
19	4	6	2014	0
19	5	6	2014	1
20	4	6	2014	0
20	5	6	2014	1
21	1	7	2014	0
21	2	7	2014	0
21	3	7	2014	0
21	4	7	2014	0
21	5	7	2014	1
22	1	6	2014	0
22	2	6	2014	0
22	3	6	2014	0
22	4	6	2014	0
22	5	6	2014	0
23	1	7	2014	0
23	2	7	2014	0
23	4	7	2014	1
23	5	7	2014	0
24	1	7	2014	0
24	2	7	2014	1
24	3	7	2014	0
24	4	7	2014	0
24	5	7	2014	0
25	1	7	2014	0
25	2	7	2014	0
25	3	7	2014	0
25	4	7	2014	0
25	5	7	2014	1
26	1	7	2014	0
26	2	7	2014	1
26	3	7	2014	0
26	4	7	2014	0
26	5	7	2014	0
27	1	7	2014	1
27	2	7	2014	0
27	3	7	2014	0
27	4	7	2014	0
27	5	7	2014	1
28	1	7	2014	1
28	2	7	2014	0
28	3	7	2014	0
28	4	7	2014	1
28	5	7	2014	0
29	1	9	2014	0
29	2	9	2014	0
29	3	9	2014	0
29	4	9	2014	0
29	5	9	2014	1
30	1	3	2015	0
30	2	3	2015	1
30	3	3	2015	1
30	4	3	2015	1
30	5	3	2015	0
31	1	3	2015	1
31	2	3	2015	0
31	3	3	2015	1
31	4	3	2015	1
31	5	3	2015	0
32	1	4	2015	1
32	2	4	2015	1
32	3	4	2015	1
32	4	4	2015	1
32	5	4	2015	0
33	1	4	2015	0
33	2	4	2015	1
33	3	4	2015	0
33	4	4	2015	1
33	5	4	2015	1
34	1	4	2015	1
34	2	4	2015	1
34	3	4	2015	0
34	4	4	2015	1
34	5	4	2015	1
35	1	4	2015	1
35	2	4	2015	1
35	3	4	2015	1
35	4	4	2015	1
36	1	4	2015	0
36	2	4	2015	1
36	3	4	2015	1
36	4	4	2015	0
36	5	4	2015	1
37	1	4	2015	1
37	2	4	2015	1
37	3	4	2015	1
37	4	4	2015	0
37	5	4	2015	1
38	1	5	2015	1
38	2	5	2015	0
38	3	5	2015	0
38	4	5	2015	0
38	5	5	2015	1
39	1	5	2015	1
39	2	5	2015	1
39	3	5	2015	0
39	4	5	2015	0
39	5	5	2015	0
40	1	6	2015	0
40	2	6	2015	1
40	3	6	2015	0
40	4	6	2015	0
40	5	6	2015	0
41	1	6	2015	1
41	2	6	2015	1
41	3	6	2015	0
41	4	6	2015	0
41	5	6	2015	0
42	1	3	2016	0
42	2	3	2016	0
42	3	3	2016	0
42	4	3	2016	0
42	5	3	2016	1
43	1	4	2016	1
43	2	4	2016	0
43	3	4	2016	1
43	4	4	2016	1
43	5	4	2016	1
44	1	4	2016	1
44	2	4	2016	1
44	3	4	2016	1
44	4	4	2016	0
44	5	4	2016	0
45	1	5	2016	1
46	1	5	2016	1
46	2	5	2016	1
46	3	5	2016	1
46	4	5	2016	1
46	5	5	2016	1
47	1	5	2016	1
47	2	5	2016	0
47	3	5	2016	0
47	4	5	2016	0
47	5	5	2016	1
48	1	6	2016	0
48	2	6	2016	1
48	3	6	2016	1
48	4	6	2016	1
48	5	6	2016	0
49	1	5	2016	0
49	2	5	2016	0
49	3	5	2016	1
49	4	5	2016	0
49	5	5	2016	1
50	1	6	2016	0
50	2	6	2016	0
50	3	6	2016	0
50	4	6	2016	0
50	5	6	2016	1
51	1	6	2016	1
51	2	6	2016	1
51	3	6	2016	1
51	4	6	2016	0
51	5	6	2016	0
52	1	6	2016	0
52	2	6	2016	1
52	3	6	2016	1
52	4	6	2016	1
52	5	6	2016	1
53	1	6	2016	0
53	2	6	2016	0
53	3	6	2016	1
53	4	6	2016	1
53	5	6	2016	1
54	1	6	2016	1
54	2	6	2016	1
54	3	6	2016	1
54	4	6	2016	1
54	5	6	2016	1
55	1	6	2016	0
55	2	6	2016	1
55	3	6	2016	0
55	4	6	2016	1
55	5	6	2016	0
56	1	6	2016	0
56	2	6	2016	0
56	3	6	2016	1
56	4	6	2016	1
56	5	6	2016	0
57	1	6	2016	0
57	2	6	2016	0
57	3	6	2016	0
57	4	6	2016	0
57	5	6	2016	0
58	1	6	2016	0
58	2	6	2016	0
58	3	6	2016	0
58	4	6	2016	0
58	5	6	2016	0
59	1	6	2016	0
59	2	6	2016	1
59	3	6	2016	0
59	4	6	2016	0
59	5	6	2016	1
60	1	7	2016	0
60	2	7	2016	1
60	3	7	2016	1
60	4	7	2016	0
60	5	7	2016	0
61	1	7	2016	0
61	2	7	2016	1
61	3	7	2016	1
61	4	7	2016	0
61	5	7	2016	1
62	1	7	2016	0
62	2	7	2016	0
62	3	7	2016	1
62	4	7	2016	1
62	5	7	2016	1
63	1	8	2016	0
63	2	8	2016	0
63	3	8	2016	0
63	4	8	2016	0
63	5	8	2016	0
64	1	8	2016	0
64	2	8	2016	1
64	3	8	2016	1
64	4	8	2016	0
64	5	8	2016	1
65	1	8	2016	0
65	2	8	2016	0
65	3	8	2016	0
65	4	8	2016	0
65	5	8	2016	0
66	1	8	2016	0
66	2	8	2016	1
66	3	8	2016	0
66	4	8	2016	0
66	5	8	2016	0
67	1	8	2016	0
67	2	8	2016	1
67	3	8	2016	0
67	4	8	2016	0
67	5	8	2016	0
68	1	8	2016	1
68	2	8	2016	0
68	3	8	2016	0
68	4	8	2016	0
68	5	8	2016	0
69	1	8	2016	0
69	2	8	2016	1
69	3	8	2016	0
69	4	8	2016	1
69	5	8	2016	1
70	1	8	2016	1
70	2	8	2016	0
70	3	8	2016	1
70	4	8	2016	0
70	5	8	2016	1
71	1	8	2016	1
71	2	8	2016	1
71	3	8	2016	1
71	4	8	2016	1
71	5	8	2016	1
72	1	8	2016	1
72	2	8	2016	0
72	3	8	2016	1
72	4	8	2016	0
72	5	8	2016	0
73	1	8	2016	1
73	2	8	2016	1
73	3	8	2016	0
73	4	8	2016	0
73	5	8	2016	0
74	1	5	2017	1
74	2	5	2017	0
74	3	5	2017	1
74	4	5	2017	0
74	5	5	2017	1
75	1	5	2017	0
75	2	5	2017	0
75	3	5	2017	1
75	4	5	2017	1
75	5	5	2017	0
76	1	5	2017	1
76	2	5	2017	1
76	3	5	2017	1
76	4	5	2017	1
76	5	5	2017	1
77	1	5	2017	0
77	2	5	2017	0
77	3	5	2017	1
77	4	5	2017	1
77	5	5	2017	1
78	1	6	2017	0
78	2	6	2017	1
78	3	6	2017	1
78	4	6	2017	1
78	5	6	2017	0
79	1	6	2017	0
79	2	6	2017	0
79	3	6	2017	0
79	4	6	2017	0
79	5	6	2017	0
80	1	6	2017	0
80	2	6	2017	0
80	3	6	2017	0
80	4	6	2017	1
80	5	6	2017	1
81	1	6	2017	1
81	2	6	2017	0
81	3	6	2017	1
81	4	6	2017	0
82	1	6	2017	0
82	2	6	2017	1
82	3	6	2017	0
82	4	6	2017	1
82	5	6	2017	0
83	1	6	2017	1
83	2	6	2017	0
83	3	6	2017	0
83	4	6	2017	0
83	5	6	2017	0
84	1	7	2017	0
84	2	7	2017	0
84	3	7	2017	0
84	4	7	2017	1
84	5	7	2017	1
85	1	7	2017	1
85	2	7	2017	1
85	3	7	2017	0
85	4	7	2017	0
85	5	7	2017	1
86	1	7	2017	0
86	2	7	2017	1
86	3	7	2017	0
86	4	7	2017	1
86	5	7	2017	0
87	1	7	2017	1
87	2	7	2017	0
87	3	7	2017	0
87	4	7	2017	0
87	5	7	2017	1
88	1	7	2017	0
88	2	7	2017	1
88	3	7	2017	1
88	4	7	2017	0
88	5	7	2017	0
89	1	8	2017	0
89	2	8	2017	0
89	3	8	2017	1
89	4	8	2017	0
89	5	8	2017	1
90	1	8	2017	1
90	2	8	2017	0
90	3	8	2017	1
90	4	8	2017	0
90	5	8	2017	0
91	1	8	2017	0
91	2	8	2017	0
91	3	8	2017	1
91	4	8	2017	1
91	5	8	2017	1
92	1	8	2017	0
92	2	8	2017	0
92	3	8	2017	0
92	4	8	2017	0
92	5	8	2017	0
93	1	9	2017	1
93	2	9	2017	1
93	3	9	2017	0
93	4	9	2017	0
93	5	9	2017	0
94	1	9	2017	0
94	2	9	2017	0
94	3	9	2017	1
94	4	9	2017	0
94	5	9	2017	0
